# Supplementary material for: Identification of an RNA-Binding-Protein-Based Prognostic Model for Ewing Sarcoma
Source: Cancers (Basel). 2021 Jul 25;13(15):3736. doi: 10.3390/cancers13153736 (PMC8345188; doi:10.3390/cancers13153736)
Supplement: Supplementary file 1 [file cancers-13-03736-s001.zip]

Archive with 11 entries (10 files):
- Supplementary files/
- Supplementary files/Figure S1.pdf
- Supplementary files/Figure S2.pdf
- Supplementary files/Figure S3.pdf
- Supplementary files/Figure S4.pdf
- Supplementary files/Figure S5.pdf
- Supplementary files/Figure S6.pdf
- Supplementary files/Supplementary tables 4-7.xlsx
- Supplementary files/Table S1.pdf
- Supplementary files/Table S2.pdf
- Supplementary files/Table S3.pdf
