# Supplementary material for: Identification of an RNA-Binding-Protein-Based Prognostic Model for Ewing Sarcoma
Source: Cancers (Basel). 2021 Jul 25;13(15):3736. doi: 10.3390/cancers13153736 (PMC8345188; doi:10.3390/cancers13153736)
Supplement: Supplementary file 1 [file cancers-13-03736-s001.zip › Supplementary files/Supplementary tables 4-7.xlsx]

## Sheet: Table S4
Table S4. Correlations between RBPs and TFs
TF	RBP	cor	pvalue	Regulation
ADNP	CNOT6L	0.458645	1.01293e-05	postive
ADNP	ZC3H6	0.63267	8.27376e-11	postive
ADNP	DCP1B	0.514155	4.82495e-07	postive
ADNP	DDX17	0.469956	5.68361e-06	postive
ADNP	DZIP3	0.569024	1.3314e-08	postive
ADNP	RPL15	0.506875	7.41973e-07	postive
ADNP	ZCCHC6	0.551067	4.62974e-08	postive
ADNP	PAN3	0.715559	1.41331e-14	postive
ADNP	TDRD3	0.406765	0.000111953	postive
ADNP	GPATCH8	0.787344	4.04698e-19	postive
ADNP	LUC7L3	0.709759	2.85997e-14	postive
AFF4	CNOT6L	0.637653	5.28727e-11	postive
AFF4	ZC3H6	0.613873	4.17646e-10	postive
AFF4	DCAF13	0.432574	3.55783e-05	postive
AFF4	DCP1B	0.480387	3.27453e-06	postive
AFF4	PINX1	0.407002	0.000110828	postive
AFF4	DZIP3	0.579248	6.33023e-09	postive
AFF4	RPL15	0.495334	1.4387e-06	postive
AFF4	ZCCHC6	0.567788	1.45412e-08	postive
AFF4	PAN3	0.63233	8.52741e-11	postive
AFF4	GPATCH8	0.649241	1.80754e-11	postive
AFF4	LUC7L3	0.46902	5.96672e-06	postive
AFF4	PRDX1	0.405153	0.000119901	postive
ATF2	CNOT6L	0.608771	6.3641e-10	postive
ATF2	ZC3H6	0.657513	8.16447e-12	postive
ATF2	DZIP3	0.689884	2.82604e-13	postive
ATF2	RPL15	0.547185	6.00377e-08	postive
ATF2	ZCCHC6	0.532908	1.51877e-07	postive
ATF2	PAN3	0.659711	6.58241e-12	postive
ATF2	GPATCH8	0.618401	2.85555e-10	postive
ATF2	LUC7L3	0.52165	3.06526e-07	postive
ATF7	ZC3H6	0.457739	1.05997e-05	postive
ATF7	DCP1B	0.639413	4.50495e-11	postive
ATF7	DDX17	0.623869	1.78953e-10	postive
ATF7	DZIP3	0.407617	0.000107956	postive
ATF7	PAN3	0.446633	1.83027e-05	postive
ATF7	TDRD3	0.446216	1.86751e-05	postive
ATF7	GPATCH8	0.498152	1.22665e-06	postive
ATF7	LUC7L3	0.421169	5.97279e-05	postive
BCL11A	CNOT6L	-0.400516	0.000145755	negative
BCL11A	ZC3H6	-0.636664	5.78246e-11	negative
BCL11A	DDX17	-0.565851	1.66833e-08	negative
BCL11A	ZCCHC6	-0.479482	3.43744e-06	negative
BCL11A	PAN3	-0.622903	1.94495e-10	negative
BCL11A	TDRD3	-0.710236	2.7007e-14	negative
BCL11A	GPATCH8	-0.457171	1.09053e-05	negative
BCL11A	LUC7L3	-0.568438	1.38827e-08	negative
BCL11A	NSUN7	-0.472975	4.85413e-06	negative
BCL11A	PRDX1	0.430418	3.92943e-05	postive
CHD2	CNOT6L	0.474623	4.45092e-06	postive
CHD2	ZC3H6	0.520651	3.25841e-07	postive
CHD2	DCP1B	0.421965	5.76423e-05	postive
CHD2	DDX17	0.40891	0.000102139	postive
CHD2	DZIP3	0.583956	4.45594e-09	postive
CHD2	ZCCHC6	0.658723	7.25316e-12	postive
CHD2	PAN3	0.708692	3.24978e-14	postive
CHD2	TDRD3	0.491463	1.78695e-06	postive
CHD2	GPATCH8	0.755435	6.59863e-17	postive
CHD2	LUC7L3	0.698227	1.10523e-13	postive
DNMT1	RPL6	0.48997	1.94131e-06	postive
DNMT1	LSM4	0.678147	1.00503e-12	postive
DNMT1	LSM2	0.550355	4.85714e-08	postive
DNMT1	RNPS1	0.559961	2.5205e-08	postive
DNMT1	DDX23	0.60092	1.19944e-09	postive
DNMT1	SRRT	0.678383	9.80289e-13	postive
DNMT1	DCAF13	0.464946	7.35995e-06	postive
DNMT1	PWP2	0.616289	3.41233e-10	postive
DNMT1	TSR2	0.565165	1.75118e-08	postive
DNMT1	PINX1	0.498465	1.20501e-06	postive
DNMT1	DNMT1	1	0	postive
DNMT1	MRPS11	0.474197	4.55209e-06	postive
DNMT1	STRAP	0.410704	9.45479e-05	postive
DNMT1	POP7	0.450445	1.52064e-05	postive
DNMT1	PRDX1	0.468433	6.15089e-06	postive
ERCC6	ZC3H6	0.505652	7.9686e-07	postive
ERCC6	DDX17	0.494868	1.47692e-06	postive
ERCC6	DZIP3	0.530952	1.71905e-07	postive
ERCC6	ZCCHC6	0.486953	2.29262e-06	postive
ERCC6	PAN3	0.628459	1.20036e-10	postive
ERCC6	TDRD3	0.602916	1.02261e-09	postive
ERCC6	GPATCH8	0.471294	5.30071e-06	postive
ERCC6	LUC7L3	0.577266	7.32613e-09	postive
EZH1	ZC3H6	0.651241	1.49483e-11	postive
EZH1	DCP1B	0.63414	7.25607e-11	postive
EZH1	DDX17	0.691653	2.32195e-13	postive
EZH1	DZIP3	0.465771	7.05524e-06	postive
EZH1	ZCCHC6	0.474379	4.50865e-06	postive
EZH1	PAN3	0.667022	3.17394e-12	postive
EZH1	TDRD3	0.65635	9.1431e-12	postive
EZH1	GPATCH8	0.708775	3.21773e-14	postive
EZH1	LUC7L3	0.75921	3.76453e-17	postive
EZH1	NSUN7	0.431285	3.77593e-05	postive
H2AFX	RPL6	0.413653	8.31971e-05	postive
H2AFX	POLR2L	0.594274	2.02408e-09	postive
H2AFX	LSM4	0.659892	6.46618e-12	postive
H2AFX	LSM2	0.583015	4.78197e-09	postive
H2AFX	RNPS1	0.447219	1.77907e-05	postive
H2AFX	SNRPF	0.429422	4.11312e-05	postive
H2AFX	DDX23	0.543189	7.81879e-08	postive
H2AFX	SRRT	0.630929	9.65624e-11	postive
H2AFX	CNOT6L	-0.419119	6.54291e-05	negative
H2AFX	PWP2	0.620686	2.35162e-10	postive
H2AFX	TSR2	0.536464	1.21016e-07	postive
H2AFX	DNMT1	0.698279	1.09861e-13	postive
H2AFX	MRPS11	0.594381	2.00728e-09	postive
H2AFX	PAN3	-0.452225	1.39348e-05	negative
H2AFX	TDRD3	-0.497029	1.30733e-06	negative
H2AFX	POP7	0.559182	2.66025e-08	postive
JMJD6	LSM4	0.442708	2.21003e-05	postive
JMJD6	LSM2	0.435116	3.1617e-05	postive
JMJD6	RNPS1	0.485134	2.53249e-06	postive
JMJD6	DDX23	0.476471	4.03625e-06	postive
JMJD6	SRRT	0.420382	6.186e-05	postive
JMJD6	PWP2	0.45812	1.03995e-05	postive
JMJD6	TSR2	0.565986	1.65244e-08	postive
JMJD6	DNMT1	0.43049	3.91661e-05	postive
JMJD6	MRPS11	0.447335	1.76911e-05	postive
JMJD6	STRAP	0.444468	2.0314e-05	postive
JMJD6	PRDX1	0.522456	2.91747e-07	postive
KDM4C	CNOT6L	0.4209	6.0448e-05	postive
KDM4C	DDX17	0.401116	0.000142142	postive
KDM4C	DZIP3	0.588096	3.25739e-09	postive
KDM4C	ZCCHC6	0.583189	4.72026e-09	postive
KDM4C	PAN3	0.621836	2.13135e-10	postive
KDM4C	GPATCH8	0.564192	1.87548e-08	postive
KDM4C	LUC7L3	0.58467	4.22295e-09	postive
MAZ	RPL6	0.457793	1.05712e-05	postive
MAZ	POLR2L	0.487665	2.20462e-06	postive
MAZ	LSM4	0.688328	3.35507e-13	postive
MAZ	LSM2	0.714704	1.5698e-14	postive
MAZ	RNPS1	0.554325	3.71288e-08	postive
MAZ	DDX23	0.652968	1.26728e-11	postive
MAZ	SRRT	0.64884	1.87738e-11	postive
MAZ	PWP2	0.580748	5.66348e-09	postive
MAZ	TSR2	0.611556	5.0618e-10	postive
MAZ	PINX1	0.414469	8.02882e-05	postive
MAZ	DNMT1	0.641295	3.79181e-11	postive
MAZ	MRPS11	0.547823	5.75419e-08	postive
MAZ	POP7	0.525211	2.46153e-07	postive
POU2F1	CNOT6L	0.435454	3.11233e-05	postive
POU2F1	ZC3H6	0.522898	2.83924e-07	postive
POU2F1	DCP1B	0.411394	9.17701e-05	postive
POU2F1	DDX17	0.409811	9.82589e-05	postive
POU2F1	DZIP3	0.548304	5.57241e-08	postive
POU2F1	PAN3	0.48861	2.09283e-06	postive
POU2F1	GPATCH8	0.556582	3.18216e-08	postive
POU2F1	LUC7L3	0.481888	3.02027e-06	postive
RBL2	CNOT6L	0.525114	2.47634e-07	postive
RBL2	ZC3H6	0.652863	1.28016e-11	postive
RBL2	DCP1B	0.508529	6.73455e-07	postive
RBL2	DDX17	0.557956	2.89533e-08	postive
RBL2	DZIP3	0.661155	5.70846e-12	postive
RBL2	RPL15	0.451088	1.47351e-05	postive
RBL2	ZCCHC6	0.614703	3.89718e-10	postive
RBL2	PAN3	0.738367	7.39255e-16	postive
RBL2	TDRD3	0.559739	2.55951e-08	postive
RBL2	GPATCH8	0.66161	5.45698e-12	postive
RBL2	LUC7L3	0.675407	1.34029e-12	postive
SMARCB1	POLR2L	0.445192	1.962e-05	postive
SMARCB1	LSM4	0.641175	3.83387e-11	postive
SMARCB1	LSM2	0.587623	3.37704e-09	postive
SMARCB1	DDX23	0.49354	1.59125e-06	postive
SMARCB1	SRRT	0.43143	3.75075e-05	postive
SMARCB1	DCAF13	0.504212	8.6636e-07	postive
SMARCB1	PWP2	0.456851	1.1081e-05	postive
SMARCB1	TSR2	0.568916	1.34164e-08	postive
SMARCB1	PINX1	0.507074	7.33399e-07	postive
SMARCB1	DNMT1	0.565028	1.76828e-08	postive
SMARCB1	MRPS11	0.495542	1.42196e-06	postive
SMARCB1	STRAP	0.509606	6.32103e-07	postive
SMARCB1	POP7	0.566659	1.57557e-08	postive
TBP	CNOT6L	0.472854	4.88511e-06	postive
TBP	ZC3H6	0.646297	2.38446e-11	postive
TBP	DCP1B	0.585294	4.02895e-09	postive
TBP	DDX17	0.427075	4.57805e-05	postive
TBP	DZIP3	0.602657	1.04404e-09	postive
TBP	ZCCHC6	0.502003	9.84214e-07	postive
TBP	PAN3	0.598708	1.42956e-09	postive
TBP	TDRD3	0.419827	6.34071e-05	postive
TBP	GPATCH8	0.643087	3.21448e-11	postive
TBP	LUC7L3	0.543282	7.7711e-08	postive
TET2	CNOT6L	0.631252	9.38369e-11	postive
TET2	ZC3H6	0.6574	8.25456e-12	postive
TET2	DCP1B	0.524027	2.64856e-07	postive
TET2	DDX17	0.52809	2.05759e-07	postive
TET2	DZIP3	0.687934	3.50342e-13	postive
TET2	ZCCHC6	0.579936	6.01548e-09	postive
TET2	PAN3	0.760925	2.90741e-17	postive
TET2	TDRD3	0.618894	2.73875e-10	postive
TET2	GPATCH8	0.639973	4.28044e-11	postive
TET2	LUC7L3	0.690516	2.63495e-13	postive

## Sheet: Table S5
Table S5. ssGSEA scores of 50 Hallmarks and riskscore in tranning cohort
Hallmarks	GSM1542334	GSM1542335	GSM1542336	GSM1542337	GSM1542340	GSM1542341	GSM1542342	GSM1542345	GSM1542347	GSM1542349	GSM1542354	GSM1542355	GSM1542356	GSM1542358	GSM1542361	GSM1542366	GSM1542367	GSM1542369	GSM1542370	GSM1542372	GSM1542373	GSM1542375	GSM1542376	GSM1542383	GSM1542384	GSM1542385	GSM1542387	GSM1542389	GSM1542391	GSM1542392	GSM1542395	GSM1542397	GSM1542399	GSM1542400	GSM1542402	GSM1542404	GSM1542406	GSM1542407	GSM1542408	GSM1542411	GSM1542412	GSM1542415	GSM1542338	GSM1542339	GSM1542343	GSM1542344	GSM1542346	GSM1542348	GSM1542350
TNFA_SIGNALING_VIA_NFKB	0.396623	0.474901	0.430435	0.42803	0.498501	0.547998	0.434631	0.617227	0.432721	0.438181	0.431877	0.385157	0.448343	0.431804	0.549754	0.424586	0.472182	0.444241	0.601108	0.477749	0.51487	0.38795	0.415263	0.362825	0.546864	0.450559	0.409021	0.394398	0.41663	0.472453	0.445375	0.4953	0.302403	0.402139	0.437359	0.430566	0.528681	0.373362	0.456323	0.386867	0.480078	0.437412	0.408786	0.626342	0.355645	0.508911	0.405176	0.444587	0.511726
HYPOXIA	0.513897	0.520979	0.522159	0.523353	0.538133	0.521542	0.475326	0.591148	0.518186	0.502295	0.494982	0.480062	0.498816	0.506827	0.559049	0.517788	0.508519	0.481176	0.576738	0.52448	0.551531	0.461371	0.488316	0.45576	0.528362	0.504002	0.47951	0.479133	0.552397	0.486865	0.50349	0.574024	0.416367	0.486068	0.492803	0.521338	0.513066	0.469768	0.454386	0.484957	0.524123	0.505247	0.485581	0.631711	0.478075	0.559684	0.50586	0.527583	0.549617
CHOLESTEROL_HOMEOSTASIS	0.5481	0.552941	0.525137	0.561693	0.524432	0.56742	0.489654	0.58218	0.555941	0.522872	0.470607	0.483126	0.537843	0.534761	0.552616	0.505956	0.544032	0.502971	0.5317	0.48033	0.58946	0.473541	0.48022	0.524672	0.55225	0.492548	0.514437	0.522393	0.582871	0.539266	0.492577	0.554245	0.476074	0.521791	0.478846	0.557729	0.492589	0.505745	0.564245	0.481534	0.582042	0.507693	0.523116	0.625164	0.615554	0.582156	0.519383	0.540492	0.584919
MITOTIC_SPINDLE	0.674626	0.611281	0.654583	0.661058	0.664512	0.591852	0.627626	0.640703	0.633935	0.659471	0.592114	0.574922	0.621315	0.639593	0.594277	0.643339	0.632101	0.623184	0.656293	0.693562	0.710804	0.670083	0.642621	0.643663	0.641961	0.572821	0.589918	0.616967	0.650293	0.621875	0.630996	0.642329	0.675568	0.630318	0.637685	0.65936	0.645017	0.669422	0.647957	0.62492	0.662143	0.62619	0.700929	0.621445	0.694742	0.634669	0.589712	0.617867	0.677797
WNT_BETA_CATENIN_SIGNALING	0.518665	0.528064	0.465529	0.527109	0.485733	0.49179	0.475552	0.481869	0.531112	0.523548	0.554153	0.555686	0.525756	0.502304	0.514228	0.526571	0.543476	0.542086	0.535711	0.530425	0.560989	0.517932	0.517289	0.54831	0.415704	0.568051	0.527803	0.534034	0.542515	0.542913	0.488225	0.520001	0.505117	0.529147	0.465676	0.525417	0.513329	0.490551	0.515163	0.480743	0.521345	0.570418	0.520011	0.614195	0.409581	0.563534	0.542145	0.557871	0.517401
TGF_BETA_SIGNALING	0.656985	0.752139	0.719886	0.715911	0.750672	0.669803	0.672376	0.774875	0.6507	0.733513	0.65331	0.602614	0.643417	0.692427	0.776573	0.658834	0.677945	0.689232	0.776973	0.722945	0.752904	0.692685	0.708569	0.671422	0.683965	0.606972	0.631332	0.668822	0.720059	0.673594	0.6748	0.680712	0.609053	0.694284	0.63843	0.698613	0.706465	0.665022	0.694326	0.65827	0.714836	0.705499	0.668705	0.779414	0.61753	0.756127	0.61825	0.670748	0.738069
IL6_JAK_STAT3_SIGNALING	0.243756	0.304692	0.297341	0.262883	0.365843	0.304498	0.303269	0.388527	0.279017	0.414423	0.268792	0.252685	0.286923	0.303527	0.386192	0.274222	0.314131	0.316871	0.498299	0.329312	0.319575	0.282828	0.32049	0.257709	0.348989	0.295489	0.232511	0.297694	0.292139	0.330613	0.303163	0.329718	0.201818	0.258422	0.260728	0.334084	0.458321	0.305919	0.268141	0.292217	0.35954	0.282823	0.254857	0.409147	0.242188	0.337204	0.281857	0.272567	0.442596
DNA_REPAIR	0.705817	0.675746	0.680486	0.691762	0.601958	0.705732	0.699955	0.673012	0.729494	0.665946	0.700341	0.714894	0.697762	0.704443	0.666501	0.701244	0.684783	0.649467	0.65083	0.662393	0.677083	0.69748	0.679022	0.695374	0.70519	0.703185	0.722059	0.682385	0.708073	0.644427	0.688061	0.704325	0.699306	0.704608	0.694299	0.711707	0.645701	0.65205	0.684871	0.68984	0.687851	0.703026	0.701099	0.686933	0.727544	0.708985	0.722109	0.749243	0.697107
G2M_CHECKPOINT	0.749647	0.564184	0.684713	0.70133	0.644067	0.620883	0.642581	0.631514	0.684592	0.642846	0.569283	0.585938	0.636964	0.685277	0.506993	0.619552	0.647307	0.607191	0.611423	0.673866	0.727514	0.727407	0.64603	0.663522	0.696134	0.592665	0.632659	0.630414	0.714383	0.591521	0.670669	0.691708	0.71958	0.667601	0.668667	0.694991	0.584662	0.660434	0.685986	0.624355	0.659293	0.61691	0.788916	0.596452	0.825623	0.671187	0.604595	0.701428	0.742646
APOPTOSIS	0.497778	0.56484	0.554093	0.547695	0.588272	0.579973	0.527888	0.650047	0.540756	0.608913	0.517871	0.502431	0.563826	0.57334	0.627018	0.548798	0.546142	0.564431	0.662897	0.555084	0.592116	0.53637	0.560961	0.524473	0.587189	0.524069	0.514492	0.545446	0.575032	0.565667	0.57445	0.585412	0.491998	0.532855	0.518926	0.579025	0.613587	0.553118	0.552196	0.550458	0.609137	0.547719	0.525739	0.660252	0.537401	0.59807	0.540628	0.564078	0.628832
NOTCH_SIGNALING	0.575154	0.554898	0.558438	0.588136	0.57361	0.537061	0.500777	0.59751	0.60352	0.628095	0.641711	0.62908	0.577145	0.600755	0.638584	0.632473	0.618521	0.540128	0.608645	0.620619	0.638435	0.59653	0.588552	0.588607	0.453053	0.615829	0.629558	0.60642	0.649167	0.654136	0.571583	0.580322	0.513598	0.619928	0.550392	0.641544	0.585153	0.553065	0.530944	0.536497	0.609857	0.634005	0.564339	0.716065	0.46296	0.623011	0.589415	0.669202	0.627886
ADIPOGENESIS	0.637348	0.627098	0.65343	0.661834	0.62073	0.685165	0.650297	0.69253	0.682984	0.680406	0.629118	0.644164	0.634681	0.653596	0.642329	0.642515	0.654713	0.632311	0.656937	0.613074	0.638118	0.634576	0.660825	0.654015	0.669839	0.630669	0.646747	0.642855	0.649387	0.641491	0.650614	0.655122	0.584914	0.646455	0.640749	0.679814	0.648302	0.645207	0.62863	0.657044	0.648945	0.629987	0.627042	0.673956	0.640217	0.692622	0.661154	0.638617	0.692351
ESTROGEN_RESPONSE_EARLY	0.362217	0.412686	0.41101	0.39043	0.399562	0.40375	0.346229	0.438094	0.362161	0.406572	0.363328	0.376541	0.391212	0.384868	0.411652	0.425437	0.396878	0.358052	0.434235	0.402684	0.403579	0.371375	0.381372	0.367807	0.362263	0.416785	0.387804	0.384321	0.396176	0.401711	0.384265	0.410851	0.34121	0.361324	0.342037	0.4003	0.372228	0.366563	0.354566	0.373099	0.412005	0.399723	0.376572	0.467589	0.399501	0.38673	0.387073	0.413108	0.427413
ESTROGEN_RESPONSE_LATE	0.380149	0.389351	0.390496	0.395577	0.385373	0.415129	0.37547	0.450827	0.386631	0.404075	0.346788	0.369097	0.386091	0.412088	0.388098	0.381144	0.401319	0.363222	0.435463	0.404526	0.41094	0.367112	0.382734	0.375599	0.404276	0.39338	0.386955	0.385399	0.391166	0.39262	0.403382	0.392272	0.340098	0.361784	0.371039	0.396867	0.389372	0.384459	0.360823	0.374291	0.40207	0.397996	0.371054	0.446244	0.386133	0.418385	0.389136	0.407567	0.429534
ANDROGEN_RESPONSE	0.553267	0.592813	0.594496	0.591809	0.661681	0.634067	0.568894	0.650574	0.556881	0.621599	0.560777	0.517697	0.600109	0.576921	0.6187	0.566964	0.616473	0.6089	0.685931	0.58303	0.626647	0.600191	0.617649	0.561129	0.638132	0.588045	0.544505	0.571844	0.628296	0.585335	0.602618	0.60722	0.544104	0.563149	0.592537	0.637931	0.621351	0.603812	0.604695	0.597245	0.639255	0.556269	0.573499	0.671005	0.622902	0.636111	0.593063	0.59118	0.649879
MYOGENESIS	0.276908	0.326564	0.54568	0.345018	0.343116	0.311032	0.285753	0.550966	0.338164	0.376079	0.33236	0.3188	0.303794	0.356017	0.481626	0.34773	0.352688	0.316087	0.37354	0.597214	0.360944	0.318679	0.325518	0.39731	0.294086	0.307358	0.293223	0.325939	0.330391	0.376893	0.450374	0.311225	0.275974	0.296336	0.278388	0.343562	0.320231	0.410181	0.272194	0.495855	0.378703	0.383776	0.295632	0.432946	0.300337	0.508828	0.338842	0.383221	0.38366
PROTEIN_SECRETION	0.781159	0.743755	0.79644	0.773758	0.853867	0.801091	0.810314	0.79519	0.780624	0.811088	0.755542	0.73468	0.769009	0.775465	0.768289	0.773682	0.771611	0.807851	0.806392	0.712585	0.772282	0.766926	0.79279	0.752814	0.811976	0.70798	0.692021	0.753744	0.778298	0.757035	0.805874	0.795401	0.764658	0.784471	0.796949	0.806321	0.799167	0.8041	0.795591	0.801736	0.77202	0.701755	0.784497	0.740654	0.794344	0.793075	0.738539	0.730587	0.791058
INTERFERON_ALPHA_RESPONSE	0.382525	0.535401	0.41798	0.396225	0.434056	0.502168	0.496092	0.503408	0.476206	0.489498	0.426614	0.448017	0.47569	0.506332	0.471727	0.440188	0.503773	0.577708	0.633356	0.442962	0.438634	0.427177	0.399273	0.414581	0.499928	0.447722	0.404678	0.483712	0.3956	0.556576	0.417617	0.46418	0.272699	0.376571	0.405771	0.473106	0.62479	0.484422	0.426313	0.4969	0.526195	0.421868	0.333389	0.474428	0.301404	0.437751	0.427605	0.359281	0.444488
INTERFERON_GAMMA_RESPONSE	0.322471	0.430061	0.361761	0.340058	0.422246	0.440784	0.409956	0.480964	0.38381	0.460552	0.356604	0.364772	0.392616	0.417247	0.430733	0.370846	0.428665	0.474911	0.589057	0.382323	0.39365	0.348356	0.35979	0.341657	0.450886	0.363369	0.340869	0.397827	0.34356	0.45968	0.380759	0.402271	0.260381	0.338299	0.353474	0.396068	0.558907	0.401097	0.343269	0.412313	0.469935	0.372371	0.315979	0.443237	0.300606	0.410901	0.358256	0.33965	0.448657
APICAL_JUNCTION	0.377387	0.425485	0.430603	0.415925	0.434316	0.35248	0.349104	0.438068	0.387816	0.450387	0.379919	0.375715	0.371043	0.422145	0.478349	0.426133	0.409728	0.385369	0.468278	0.476182	0.430453	0.386346	0.400847	0.413452	0.377742	0.401794	0.395821	0.398218	0.417022	0.434234	0.408817	0.386489	0.343392	0.387223	0.359679	0.412182	0.445578	0.413621	0.372293	0.392024	0.45401	0.423102	0.395802	0.486789	0.354738	0.445969	0.404801	0.434912	0.475929
APICAL_SURFACE	0.326944	0.382182	0.32611	0.370267	0.352509	0.335747	0.385695	0.377557	0.348705	0.4185	0.351111	0.369355	0.377631	0.335389	0.368678	0.314027	0.372746	0.373687	0.398997	0.359475	0.362883	0.360608	0.395723	0.360754	0.328998	0.399659	0.33836	0.371047	0.361574	0.337927	0.355175	0.342871	0.265419	0.339724	0.322433	0.399437	0.382758	0.369096	0.317889	0.351438	0.395344	0.386819	0.330461	0.410644	0.274581	0.352845	0.312527	0.390375	0.397112
HEDGEHOG_SIGNALING	0.324037	0.327076	0.333256	0.383957	0.45192	0.237429	0.304674	0.357359	0.297162	0.346797	0.323358	0.305581	0.309124	0.311933	0.399535	0.341075	0.308016	0.312566	0.411895	0.346645	0.34925	0.331539	0.317751	0.367377	0.296581	0.294029	0.292813	0.358382	0.347074	0.387651	0.341582	0.335714	0.419359	0.325289	0.321286	0.355849	0.284363	0.302259	0.251888	0.30614	0.401093	0.355497	0.337547	0.420477	0.428095	0.363443	0.294695	0.378691	0.371032
COMPLEMENT	0.298799	0.322833	0.320386	0.336606	0.416011	0.344589	0.34681	0.44553	0.344174	0.42426	0.310892	0.307444	0.32514	0.36022	0.396144	0.335095	0.356459	0.364629	0.524712	0.34483	0.372201	0.324333	0.353693	0.31483	0.408659	0.332442	0.295538	0.324976	0.364242	0.353102	0.348278	0.368853	0.268008	0.310933	0.349233	0.352741	0.474603	0.378881	0.31288	0.353089	0.417336	0.317526	0.313023	0.413467	0.324992	0.378608	0.309457	0.341107	0.466209
UNFOLDED_PROTEIN_RESPONSE	0.754285	0.725208	0.73313	0.758507	0.716744	0.773415	0.737136	0.765033	0.730833	0.733808	0.731145	0.726982	0.758226	0.758705	0.693585	0.727424	0.739108	0.737339	0.748642	0.701791	0.765595	0.734133	0.73218	0.704772	0.775053	0.722976	0.741403	0.732902	0.764462	0.700958	0.801015	0.781607	0.712052	0.743265	0.737599	0.747494	0.690303	0.722544	0.745316	0.718067	0.745628	0.738944	0.731455	0.756621	0.790371	0.761729	0.7114	0.769492	0.775007
PI3K_AKT_MTOR_SIGNALING	0.5631	0.560782	0.549734	0.593461	0.595881	0.567196	0.567535	0.574545	0.573264	0.595291	0.552228	0.563878	0.568632	0.570275	0.568199	0.569293	0.559437	0.56921	0.613596	0.555398	0.574428	0.560876	0.580718	0.556701	0.588233	0.577921	0.550979	0.559127	0.576189	0.534122	0.573516	0.594463	0.584627	0.569787	0.569196	0.583972	0.590632	0.55587	0.559226	0.563997	0.553645	0.558852	0.589627	0.590701	0.589946	0.579485	0.564652	0.569445	0.598322
MTORC1_SIGNALING	0.706309	0.657996	0.682351	0.723578	0.682295	0.745715	0.669715	0.726456	0.684949	0.694261	0.649743	0.635657	0.684836	0.705132	0.628349	0.627922	0.674028	0.658284	0.714426	0.620722	0.703365	0.671456	0.675186	0.648228	0.745446	0.64098	0.663147	0.662145	0.733489	0.619737	0.712605	0.745257	0.627371	0.689375	0.667249	0.71506	0.65388	0.655192	0.673126	0.669401	0.702545	0.644712	0.717078	0.728374	0.799541	0.741446	0.660856	0.720799	0.74975
E2F_TARGETS	0.792865	0.576684	0.684359	0.723525	0.648186	0.665682	0.666375	0.654706	0.722733	0.663415	0.58544	0.596098	0.667121	0.714999	0.524167	0.648352	0.654822	0.614331	0.622431	0.662441	0.731586	0.748242	0.677345	0.676337	0.735616	0.636028	0.673999	0.649971	0.753002	0.580947	0.690905	0.714049	0.733125	0.70188	0.692525	0.720021	0.605797	0.662549	0.711887	0.653236	0.672241	0.632685	0.805523	0.629824	0.849196	0.722926	0.624264	0.738871	0.758157
MYC_TARGETS_V1	0.970039	0.909752	0.942111	0.954492	0.903567	0.954231	0.947138	0.93585	0.962551	0.928137	0.920456	0.935326	0.941396	0.952546	0.884134	0.941905	0.932007	0.900403	0.918448	0.896382	0.936129	0.951752	0.948346	0.935112	0.956187	0.938604	0.95654	0.932719	0.95958	0.869788	0.955706	0.971244	0.939529	0.963876	0.953022	0.947451	0.893229	0.918565	0.947475	0.94703	0.927977	0.927761	0.967562	0.939593	1	0.971206	0.939922	0.984351	0.961549
MYC_TARGETS_V2	0.659728	0.603958	0.616839	0.637421	0.506482	0.65096	0.594167	0.584994	0.627437	0.60849	0.648789	0.680102	0.63774	0.625923	0.543783	0.652429	0.622518	0.535919	0.55491	0.588039	0.591259	0.609159	0.635839	0.625017	0.64062	0.69085	0.720159	0.635707	0.67517	0.533407	0.644265	0.707594	0.607893	0.660738	0.631935	0.613462	0.506863	0.536079	0.621381	0.63603	0.587636	0.653893	0.684698	0.676243	0.715045	0.658887	0.664324	0.762118	0.650949
EPITHELIAL_MESENCHYMAL_TRANSITION	0.449941	0.556087	0.656648	0.589391	0.721518	0.434672	0.465611	0.722294	0.481322	0.630938	0.453884	0.394658	0.500035	0.587126	0.663766	0.555222	0.504251	0.517167	0.676115	0.686055	0.622785	0.540079	0.566623	0.546555	0.540993	0.422204	0.433313	0.541751	0.624298	0.57186	0.577083	0.537269	0.371721	0.520308	0.482166	0.557575	0.595621	0.612846	0.489728	0.557765	0.715856	0.57467	0.514427	0.721751	0.490697	0.665469	0.459407	0.600535	0.689001
INFLAMMATORY_RESPONSE	0.147327	0.216045	0.216166	0.167635	0.267712	0.212298	0.181274	0.311097	0.165689	0.263341	0.174433	0.166888	0.209346	0.188347	0.255085	0.192314	0.20081	0.202482	0.370759	0.192754	0.222493	0.167083	0.195087	0.166888	0.269601	0.207473	0.170029	0.173537	0.178958	0.208166	0.188695	0.227536	0.0929	0.160506	0.169233	0.19263	0.327353	0.177469	0.177046	0.170461	0.279611	0.175162	0.149853	0.293888	0.145004	0.234577	0.174186	0.184932	0.312472
XENOBIOTIC_METABOLISM	0.359454	0.365801	0.342205	0.370402	0.376583	0.381044	0.355588	0.418889	0.372351	0.412778	0.353933	0.349349	0.353506	0.371268	0.389986	0.347698	0.38683	0.382854	0.410593	0.314064	0.356573	0.356404	0.373162	0.358036	0.395321	0.346732	0.358313	0.362563	0.368722	0.353304	0.3689	0.37954	0.296356	0.35854	0.357463	0.390896	0.388972	0.33781	0.348068	0.359218	0.370397	0.354085	0.330315	0.404907	0.341523	0.393973	0.378959	0.386513	0.408101
FATTY_ACID_METABOLISM	0.562987	0.546762	0.550511	0.566419	0.544287	0.615091	0.577377	0.588162	0.597134	0.586056	0.549413	0.556336	0.57043	0.582103	0.553563	0.565905	0.568039	0.552584	0.568391	0.502327	0.550704	0.552708	0.56333	0.580857	0.606395	0.553018	0.560629	0.566693	0.575388	0.547017	0.561707	0.568427	0.505436	0.564628	0.555259	0.566995	0.568045	0.552504	0.582933	0.597255	0.558872	0.541401	0.539466	0.553597	0.561885	0.621302	0.572451	0.556616	0.576219
OXIDATIVE_PHOSPHORYLATION	0.831719	0.813351	0.81001	0.829886	0.779542	0.873617	0.864325	0.852141	0.873389	0.831162	0.816917	0.837757	0.828709	0.837027	0.78608	0.824171	0.814198	0.794019	0.804987	0.73751	0.787134	0.82326	0.822406	0.827895	0.869917	0.811287	0.847006	0.825644	0.84757	0.768171	0.83795	0.850043	0.801787	0.851581	0.846131	0.841618	0.788783	0.795787	0.833738	0.854586	0.798844	0.803854	0.816075	0.821174	0.843876	0.875348	0.84618	0.862142	0.826547
GLYCOLYSIS	0.530398	0.486941	0.504657	0.533658	0.526816	0.502469	0.504384	0.517006	0.507698	0.501155	0.46644	0.475698	0.488555	0.511967	0.479329	0.509504	0.496949	0.475869	0.513004	0.495228	0.491389	0.496864	0.492455	0.480898	0.536824	0.493179	0.484723	0.484873	0.534621	0.468723	0.518889	0.540454	0.462745	0.492675	0.49785	0.49408	0.488107	0.479954	0.478061	0.498627	0.518315	0.490822	0.535536	0.532522	0.54405	0.542671	0.495883	0.532909	0.523946
REACTIVE_OXYGEN_SPECIES_PATHWAY	0.545644	0.576592	0.54791	0.568501	0.543101	0.585921	0.523716	0.620126	0.563204	0.577858	0.579584	0.548226	0.558269	0.574282	0.592093	0.588331	0.561552	0.53018	0.626677	0.559707	0.540325	0.530365	0.560076	0.515634	0.594755	0.587572	0.582447	0.559074	0.551018	0.529385	0.56243	0.602159	0.499975	0.564504	0.555959	0.578345	0.561195	0.508922	0.556144	0.543677	0.579161	0.572417	0.55977	0.655313	0.589647	0.599864	0.592084	0.609633	0.607445
P53_PATHWAY	0.489873	0.526061	0.518483	0.49396	0.500537	0.544596	0.504383	0.563809	0.532132	0.526472	0.533673	0.511601	0.515873	0.523961	0.606109	0.515372	0.519856	0.51937	0.558184	0.525292	0.549274	0.509214	0.492841	0.499847	0.535513	0.530056	0.522061	0.511214	0.53263	0.524113	0.534127	0.543848	0.446565	0.506988	0.499519	0.517651	0.536832	0.479435	0.492342	0.501653	0.534546	0.535454	0.480039	0.612046	0.464178	0.543974	0.537831	0.537111	0.529094
UV_RESPONSE_UP	0.508513	0.503567	0.502138	0.5198	0.506563	0.549707	0.520678	0.560481	0.534803	0.492278	0.500254	0.523219	0.521231	0.526471	0.537626	0.511068	0.527107	0.483831	0.559841	0.481577	0.543163	0.495086	0.495031	0.49794	0.54231	0.523954	0.524241	0.48955	0.527322	0.506199	0.521158	0.554136	0.465041	0.507908	0.515833	0.511624	0.49911	0.469135	0.496714	0.485836	0.510042	0.53054	0.502494	0.581674	0.522564	0.563893	0.525624	0.567707	0.550296
UV_RESPONSE_DN	0.506021	0.57544	0.597255	0.573013	0.695269	0.520782	0.523889	0.657682	0.519397	0.612989	0.503812	0.45248	0.546074	0.557781	0.672117	0.610527	0.544476	0.569972	0.651741	0.584704	0.61973	0.533452	0.562177	0.568609	0.556991	0.46523	0.499317	0.535357	0.596932	0.594654	0.567574	0.539607	0.525423	0.566687	0.549561	0.570379	0.593544	0.581692	0.538853	0.570007	0.632098	0.525272	0.559179	0.610893	0.547858	0.629068	0.473169	0.52795	0.663553
ANGIOGENESIS	0.457462	0.461324	0.59908	0.558761	0.613762	0.405628	0.370664	0.6057	0.486965	0.610721	0.439875	0.35042	0.474335	0.54874	0.538159	0.476271	0.436613	0.528796	0.638688	0.59411	0.66604	0.532107	0.569619	0.425344	0.540181	0.353035	0.365451	0.5119	0.616432	0.514622	0.54189	0.559265	0.413063	0.47103	0.44607	0.555278	0.556034	0.602771	0.47912	0.519907	0.6138	0.546044	0.557875	0.695713	0.559918	0.666544	0.413948	0.594849	0.693436
HEME_METABOLISM	0.492402	0.513819	0.513823	0.506373	0.498721	0.526903	0.517675	0.518326	0.520048	0.517239	0.51495	0.513423	0.514784	0.518242	0.529941	0.496051	0.534077	0.526103	0.529187	0.478016	0.513696	0.505513	0.516128	0.485213	0.505427	0.507607	0.511088	0.519779	0.506264	0.500331	0.508319	0.521038	0.488977	0.507482	0.492558	0.520469	0.519994	0.502188	0.50228	0.501235	0.499382	0.51109	0.484717	0.526853	0.493343	0.51896	0.521944	0.512028	0.52076
COAGULATION	0.243214	0.312743	0.349903	0.33338	0.396842	0.289188	0.285486	0.446406	0.30976	0.407775	0.268512	0.267013	0.272136	0.335231	0.414131	0.33663	0.338149	0.314308	0.459202	0.374579	0.364059	0.306164	0.327155	0.302844	0.361886	0.253163	0.242204	0.306721	0.355593	0.340528	0.342166	0.320117	0.189231	0.268115	0.28283	0.344287	0.367016	0.349644	0.267735	0.332578	0.427171	0.324948	0.271145	0.438442	0.261156	0.381497	0.290939	0.357374	0.465542
IL2_STAT5_SIGNALING	0.356308	0.410223	0.387956	0.381859	0.428894	0.39954	0.372956	0.468358	0.38536	0.44545	0.366594	0.348864	0.392114	0.390604	0.431223	0.379084	0.397428	0.389976	0.512506	0.394633	0.421467	0.356738	0.401049	0.35021	0.42229	0.390197	0.371344	0.379391	0.410038	0.411406	0.369149	0.412764	0.318992	0.379044	0.364974	0.403407	0.45451	0.385075	0.358691	0.371241	0.441839	0.36368	0.369274	0.471522	0.341531	0.439272	0.360902	0.387771	0.460062
BILE_ACID_METABOLISM	0.278319	0.27219	0.28307	0.300524	0.295501	0.33051	0.30132	0.302582	0.310102	0.292323	0.285064	0.303044	0.272663	0.316495	0.290995	0.258003	0.300482	0.288881	0.290947	0.266849	0.278467	0.288196	0.293445	0.300766	0.323496	0.278208	0.257992	0.260686	0.30023	0.27728	0.306542	0.288464	0.246705	0.313322	0.296629	0.288676	0.32122	0.28835	0.311644	0.320598	0.298761	0.280498	0.27622	0.293539	0.257593	0.292336	0.313051	0.281395	0.275395
PEROXISOME	0.495527	0.469941	0.497268	0.526115	0.483878	0.527837	0.481104	0.503967	0.506701	0.49977	0.495368	0.490452	0.491196	0.517675	0.475811	0.469016	0.50221	0.466732	0.484864	0.467767	0.48265	0.493272	0.47422	0.494383	0.51453	0.481997	0.49458	0.501163	0.516728	0.46361	0.497846	0.516601	0.481634	0.505917	0.49276	0.493551	0.473219	0.468537	0.49827	0.50592	0.524449	0.479989	0.506003	0.487594	0.524663	0.511344	0.498955	0.526739	0.516845
ALLOGRAFT_REJECTION	0.196553	0.24051	0.233902	0.244417	0.277402	0.241579	0.229457	0.296442	0.218948	0.315339	0.225596	0.220407	0.221218	0.227845	0.271159	0.224328	0.243728	0.276171	0.439492	0.244666	0.253444	0.236249	0.266945	0.204849	0.272574	0.244673	0.220242	0.243064	0.237014	0.251492	0.233587	0.24603	0.178495	0.216262	0.218284	0.258524	0.390313	0.25106	0.233901	0.234512	0.313212	0.24553	0.224811	0.311942	0.219211	0.261081	0.201059	0.251464	0.360466
SPERMATOGENESIS	0.257142	0.186634	0.237194	0.235996	0.23752	0.23809	0.24793	0.231001	0.234606	0.208037	0.183963	0.175864	0.209794	0.204775	0.140775	0.171906	0.217537	0.212296	0.182703	0.220313	0.227178	0.264967	0.206434	0.214012	0.252963	0.187598	0.220777	0.21909	0.232107	0.213355	0.241156	0.268292	0.25575	0.221201	0.236117	0.217966	0.196033	0.225279	0.236068	0.218557	0.209632	0.176609	0.277409	0.165506	0.311321	0.23154	0.179724	0.212972	0.236604
KRAS_SIGNALING_UP	0.185526	0.285897	0.297999	0.279842	0.411199	0.269184	0.261817	0.400714	0.271681	0.363824	0.245763	0.210169	0.234367	0.273706	0.30533	0.24835	0.268567	0.298381	0.453789	0.290536	0.312385	0.282339	0.288892	0.221071	0.361711	0.223343	0.20272	0.252411	0.284757	0.316203	0.296785	0.290007	0.187334	0.250868	0.284092	0.296992	0.379926	0.302019	0.219231	0.271985	0.371179	0.233386	0.262069	0.367376	0.247063	0.35024	0.216325	0.30333	0.390828
KRAS_SIGNALING_DN	0.0327356	0.0596862	0.089457	0.0389249	0.00972397	0.0365506	0.0421293	0.0769654	0.0343428	0	0.0592883	0.0597647	0.0509736	0.0409885	0.0584322	0.026137	0.0534314	0.0446263	0.030054	0.126487	0.0478306	0.0476319	0.0499818	0.0598084	0.0146158	0.0656005	0.0897864	0.0525	0.0510431	0.0555194	0.0634745	0.0337736	0.00736113	0.0619192	0.0520335	0.0406726	0.0184969	0.0535091	0.0248885	0.0514833	0.0379889	0.0618907	0.0654925	0.0800848	0.0488783	0.0614654	0.0525887	0.0570122	0.0215553
PANCREAS_BETA_CELLS	0.254123	0.221915	0.242067	0.320232	0.398262	0.189284	0.220098	0.239259	0.168795	0.157944	0.190506	0.176783	0.246071	0.187674	0.181548	0.132182	0.218421	0.147614	0.21213	0.196453	0.191754	0.227202	0.193693	0.132613	0.20798	0.238347	0.270626	0.224262	0.168111	0.245004	0.196703	0.24541	0.300735	0.199478	0.258701	0.205625	0.131672	0.159466	0.169206	0.173054	0.233925	0.217238	0.200543	0.230677	0.291703	0.14478	0.175443	0.205427	0.219313
riskScore	4.31828	4.22427	4.45984	4.07181	4.79603	5.4722	4.0381	4.60667	3.82523	8.10182	5.95188	4.43825	4.96164	4.32257	5.68116	4.17638	5.73032	5.80574	4.80855	5.71991	4.53437	4.29131	4.07596	6.03054	4.53018	4.68547	5.1862	4.07554	4.65731	6.19432	5.20899	5.46804	3.87922	4.17521	5.84012	3.10256	4.25451	6.61116	4.23466	4.25909	5.15148	3.74248	3.799	4.96404	5.52438	5.57061	5.07299	5.46386	5.73547
[truncated: 36 more columns]

## Sheet: Table S6
Table S6. The correalations between riskccore and 23 significant hallmarkers
Hallmarks	riskScore (p)	riskScore (r)
REACTIVE_OXYGEN_SPECIES_PATHWAY	2.14642e-10	0.667911
ESTROGEN_RESPONSE_EARLY	8.09642e-05	0.492867
UV_RESPONSE_UP	4.38727e-08	0.608052
HEDGEHOG_SIGNALING	0.000261485	0.468654
GLYCOLYSIS	8.0048e-08	0.600195
ANGIOGENESIS	0.00159204	0.426578
ESTROGEN_RESPONSE_LATE	2.83076e-05	0.511804
APICAL_JUNCTION	0.0217861	0.350967
HYPOXIA	0.00261012	0.411843
NOTCH_SIGNALING	0.0191883	0.355736
CHOLESTEROL_HOMEOSTASIS	0.000188732	0.475513
MYC_TARGETS_V2	0.000115558	0.485675
WNT_BETA_CATENIN_SIGNALING	0.126479	0.281591
EPITHELIAL_MESENCHYMAL_TRANSITION	0.126479	0.28118
MTORC1_SIGNALING	5.31642e-06	0.540219
PI3K_AKT_MTOR_SIGNALING	0.00221922	0.417588
TGF_BETA_SIGNALING	0.126479	0.277389
PEROXISOME	0.000188732	0.475748
PROTEIN_SECRETION	0.141105	-0.268908
BILE_ACID_METABOLISM	0.0344373	-0.333535
APOPTOSIS	0.081015	0.303381
COAGULATION	0.187378	0.252277

## Sheet: Table S7
Table S7. IHC scoring and corresponding clinical characteristics in 24 Ewing sarcoma patients' cohort
Patient	Gender	Age at diagosis	Primary tumor location	Fusion	Therapy response*	NSUN7	Metastasis	Survival status	Follow-up time (day)
1	Male	11	Thorax	EWSR1-FEV	Good responder	Moderate	No	Alive	91
2	Male	19	Scapula	EWSR1-FLi1	Good responder	Weak	Yes	Dead	1212
3	Male	10	Femur	EWSR1-FLi1	Good responder	Moderate	Yes	Alive	1897
4	Male	30	Scapula	EWSR1-ERG	Poor responder	Moderate	No	Alive	2475
5	Male	9	Thorax	EWSR1-N.A.**	Good responder	Negative	No	Alive	4311
6	Male	56	Humerus	EWSR1-FLi1	Poor responder	Moderate	No	Alive	536
7	Male	24	Thorax	EWSR1-FLi1	Poor responder	Negative	Yes	Dead	273
8	Male	32	Spine (C7)	EWSR1-FLi1	Poor responder	Negative	Yes	Dead	450
9	Female	17	Intrapelvic	EWSR1-FLi1	Good responder	Moderate	No	Alive	356
10	Female	34	Thorax	EWSR1-FLi1	Poor responder	Moderate	No	Alive	895
11	Female	8	Paravertebral	EWSR1-FLi1	Poor responder	Weak	No	Alive	327
12	Male	33	Os ileum	EWSR1-FLi1	Poor responder	Negative	No	Alive	2373
13	Male	29	Left thigh	EWSR1-FLi1	Good responder	Negative	Yes	Dead	2856
14	Female	12	Pelvis	EWSR1-ERG	Good responder	Weak	Yes	Alive	Lost to follow‐up
15	Male	47	Spine (Th1)	EWSR1-FLi1	Poor responder	Negative	Yes	Dead	292
16	Female	21	Femur	EWSR1-N.A.**	Poor responder	Weak	No	Alive	1198
17	Female	11	Os ileum	EWSR1-FLi1	Poor responder	Negative	No	Alive	Lost to follow‐up
18	Male	13	Thorax	EWSR1-FLi1	Good responder	Negative	Yes	Dead	2273
19	Male	24	Intraabdominal	EWSR1-FLi1	Good responder	Weak	No	Alive	2117
20	Male	66	Thorax	EWSR1-FLi1	Good responder	Moderate	No	Alive	487
21	Female	1	Thorax	EWSR1-FLi1	Good responder	Moderate	No	Alive	76
22	Male	14	Hand	EWSR1-FLi1	Poor responder	Moderate	No	Alive	1806
23	Male	19	Femur	EWSR1-FLi1	Poor responder	Moderate	No	Alive	2062
24	Male	7	Fibula	EWSR1-N.A.**	Good responder	Weak	No	Alive	3445
*According to applied treatment protocol ISG/SSG or EuroEwing
**EWSR1 break apart detected using FISH
